# Supplementary material for: Morphological and cytogenetic characteristics of Neobisium (Blothrus) slovacum Gulička, 1977 (Pseudoscorpiones, Neobisiidae), the northernmost troglobitic species of the subgenus Blothrus in Europe
Source: Zookeys. 2019 Jan 15;(817):113–30. doi: 10.3897/zookeys.817.27189 (PMC6342903; doi:10.3897/zookeys.817.27189)
Supplement: XML Treatment for Neobisium (Blothrus) slovacum [file zookeys.817.27189-treatment1.xml]

<!DOCTYPE tp:taxon-treatment
  PUBLIC "-//TaxonX//DTD Taxonomic Treatment Publishing DTD v0 20100105//EN" "tax-treatment-NSO.dtd">
<tp:taxon-treatment xmlns:tp="http://www.plazi.org/taxpub"><tp:treatment-meta><kwd-group><label>Taxon classification</label><kwd><named-content xmlns:xlink="http://www.w3.org/1999/xlink" content-type="kingdom">Animalia</named-content></kwd><kwd><named-content xmlns:xlink="http://www.w3.org/1999/xlink" content-type="order">Pseudoscorpiones</named-content></kwd><kwd><named-content xmlns:xlink="http://www.w3.org/1999/xlink" content-type="family">Neobisiidae</named-content></kwd></kwd-group><mixed-citation publication-type="journal"><person-group><name><surname>Červená</surname><given-names>Martina</given-names></name><name><surname>Šťáhlavský</surname><given-names>František</given-names></name><name><surname>Papáč</surname><given-names>Vladimír</given-names></name><name><surname>Kováč</surname><given-names>Ľubomír</given-names></name><name><surname>Jana</surname><given-names>Christophoryová</given-names></name></person-group><article-title>Morphological and cytogenetic characteristics of <tp:taxon-name><tp:taxon-name-part taxon-name-part-type="genus" reg="Neobisium">Neobisium</tp:taxon-name-part> (<tp:taxon-name-part taxon-name-part-type="subgenus" reg="Blothrus">Blothrus</tp:taxon-name-part>) <tp:taxon-name-part taxon-name-part-type="species" reg="slovacum">slovacum</tp:taxon-name-part></tp:taxon-name> Gulička, 1977 (<tp:taxon-name><tp:taxon-name-part taxon-name-part-type="order">Pseudoscorpiones</tp:taxon-name-part></tp:taxon-name>, <tp:taxon-name><tp:taxon-name-part taxon-name-part-type="family">Neobisiidae</tp:taxon-name-part></tp:taxon-name>), the northernmost troglobitic species of the subgenus <tp:taxon-name><tp:taxon-name-part taxon-name-part-type="genus" reg="Neobisium"/><tp:taxon-name-part taxon-name-part-type="subgenus" reg="Blothrus">Blothrus</tp:taxon-name-part></tp:taxon-name> in Europe</article-title><source>Zookeys</source><day>15</day><month>1</month><year>2019</year><volume>2019</volume><issue>817</issue><fpage>113</fpage><lpage>130</lpage><pub-id pub-id-type="doi">10.3897/zookeys.817.27189</pub-id></mixed-citation></tp:treatment-meta><tp:nomenclature><tp:taxon-name><tp:taxon-name-part taxon-name-part-type="genus" reg="Neobisium">Neobisium</tp:taxon-name-part> (<tp:taxon-name-part taxon-name-part-type="subgenus" reg="Blothrus">Blothrus</tp:taxon-name-part>) <tp:taxon-name-part taxon-name-part-type="species" reg="slovacum">slovacum</tp:taxon-name-part></tp:taxon-name><tp:taxon-authority>Gulička, 1977</tp:taxon-authority><xref ref-type="fig" rid="F3">Figures 3</xref><xref ref-type="fig" rid="F4">, 4</xref><xref ref-type="fig" rid="F5">, 5</xref><tp:nomenclature-citation-list><tp:nomenclature-citation><tp:taxon-name><tp:taxon-name-part taxon-name-part-type="genus" reg="Neobisium">Neobisium</tp:taxon-name-part> (<tp:taxon-name-part taxon-name-part-type="subgenus" reg="Blothrus">Blothrus</tp:taxon-name-part>) <tp:taxon-name-part taxon-name-part-type="species" reg="slovacum">slovacum</tp:taxon-name-part></tp:taxon-name><comment>Gulička, 1977a: 6–8, figs 1–4; <xref ref-type="bibr" rid="B15">Gulička 1977b</xref>: 24, fig. 1; <xref ref-type="bibr" rid="B17">Harvey 1991</xref>: 383; <xref ref-type="bibr" rid="B6">Ducháč 1996</xref>: 154–157, figs 1–9; <xref ref-type="bibr" rid="B7">Ducháč 1999</xref>: 176–179, figs 1–2, 6–8; <xref ref-type="bibr" rid="B11">Ducháč and Mlejnek 2000a</xref>: 48–49, figs 1–2; <xref ref-type="bibr" rid="B12">Ducháč and Mlejnek 2000b</xref>: 19–20, figs 1–2; <xref ref-type="bibr" rid="B9">Ducháč 2004a</xref>: 53–54, figs 1–2; <xref ref-type="bibr" rid="B10">Ducháč 2004b</xref>: figs 1–10, table 1; <xref ref-type="bibr" rid="B20">Kárpáthegyi 2007</xref>: 86; <xref ref-type="bibr" rid="B5">Christophoryová et al. 2011</xref>: 36, fig. 3D; <xref ref-type="bibr" rid="B24">Novák 2014</xref>: 394–400.</comment></tp:nomenclature-citation></tp:nomenclature-citation-list></tp:nomenclature><tp:treatment-sec sec-type="diagnosis" id="SECID0EESAE"><title>Diagnosis (adults).</title><p><italic><tp:taxon-name><tp:taxon-name-part taxon-name-part-type="genus" reg="Neobisium">Neobisium</tp:taxon-name-part><tp:taxon-name-part taxon-name-part-type="species" reg="slovacum">slovacum</tp:taxon-name-part></tp:taxon-name></italic> is an eyeless, troglobitic species that differs from other Carpathian species of the subgenus <tp:taxon-name><tp:taxon-name-part taxon-name-part-type="genus" reg="Neobisium"/><tp:taxon-name-part taxon-name-part-type="subgenus" reg="Blothrus">Blothrus</tp:taxon-name-part></tp:taxon-name> in following combination of characters: posterior margin of carapace usually with 4 setae; a subocular seta usually present (sometimes missing on one side); epistome absent; cheliceral hand with 5 setae; anterolateral process of coxa I long, broad and apically pointed, medial process <!--PageBreak -->prominent, rounded, with strong denticles; palpal trochanter without tubercles; palpal femur ratio in the range 5.69–8.81 mm; fixed palpal finger with unequally long teeth; telotarsus IV with 2 long tactile setae. Chromosomes of male 2n = 69.</p><fig id="F3" position="float" orientation="portrait"><label>Figure 3.</label><caption><p>Male of <italic><tp:taxon-name><tp:taxon-name-part taxon-name-part-type="genus" reg="Neobisium">Neobisium</tp:taxon-name-part><tp:taxon-name-part taxon-name-part-type="species" reg="slovacum">slovacum</tp:taxon-name-part></tp:taxon-name></italic> from Hačavská cave. Scale line: 1 mm.</p></caption><graphic xmlns:xlink="http://www.w3.org/1999/xlink" xlink:href="zookeys-817-113-g003.jpg" position="float" orientation="portrait" xlink:type="simple" id="oo_257075.jpg"/></fig></tp:treatment-sec><tp:treatment-sec sec-type="type locality" id="SECID0EYTAE"><title>Type locality.</title><p>Slovakia, Slovak Karst, Stará brzotínska cave (<named-content xmlns:xlink="http://www.w3.org/1999/xlink" content-type="dwc:verbatimCoordinates" xlink:type="simple"><named-content content-type="geo-json" specific-use="{&#34;type&#34;:&#34;Point&#34;,&#34;coordinates&#34;:[20.470833,48.608889]}" id="NCID0EBUAE" xlink:type="simple">48°36'32"N; 20°28'15"E</named-content></named-content>, 258 m a.s.l., length 120 m).</p></tp:treatment-sec><tp:treatment-sec sec-type="Holotype" id="SECID0EGUAE"><title>Holotype.</title><p>Adult of undetermined sex collected from stony debris on clay sediment on 26 September 1974. Apparently lost.</p><!--PageBreak --></tp:treatment-sec><tp:treatment-sec sec-type="Paratypes" id="SECID0EMUAE"><title>Paratypes.</title><p>2 nymphs, from type locality, collected on 10 August 1975. Apparently lost.</p></tp:treatment-sec><tp:treatment-sec sec-type="notes" id="SECID0ERUAE"><title>Note.</title><p>The depository of the type material is unknown. Searches for the holotype and paratypes in various institutions (listed in Methods section) were unsuccessful.</p></tp:treatment-sec><tp:treatment-sec sec-type="material" id="SECID0EWUAE"><title>Material examined</title><p>(see Table <xref ref-type="table" rid="T1">1</xref> for coordinates and altitudes of localities):</p></tp:treatment-sec><tp:treatment-sec sec-type="material" id="SECID0EAVAE"><title>Previously studied material.</title><p><bold>Čikova diera cave</bold> (length 60 m, depth 26 m): 1 ♀ (det. V. Ducháč), 21 February–13 March 1988, leg. R. Mlejnek; 1 ♂ (det. V. Ducháč), 12 May 1988, leg. R. Mlejnek; 1 ♀ (det. V. Ducháč), 9 June 1989, leg. R. Mlejnek; <bold>Diviačia chasm</bold> (length 468 m, depth 127 m): 1 ♂, 2 ♀ (det. V. Ducháč), 1966, leg. V. Lysenko; <bold>Erňa cave</bold> (length 60 m, depth 10 m): 2 ♀, 1 specimen represented by appendages only, sex unknown (det. V. Ducháč), 20 July 1999, leg. R. Mlejnek; <bold>Fialová cave</bold> (length 21 m, depth 5.5 m): 1 ♀ (det. V. Ducháč), 15 April 1989, leg. R. Mlejnek; 1 ♂ (det. V. Ducháč), 23 September 1989, leg. R. Mlejnek; 1 ♂, 1 ♀, 1 tritonymph (det. V. Ducháč), 17 January 1998, leg. R. Mlejnek; 1 ♂ (det. V. Ducháč), 11 May 1998, leg. R. Mlejnek; <bold>Obrovská chasm</bold> (depth 100 m): 1 ♂ (det. V. Ducháč), 8 May 1988, leg. R. Mlejnek; <bold>Pri salaši 2 chasm</bold> (length 50 m, depth 36 m): 1 specimen represented by appendages only (det. V. Ducháč), 8 May 1988, leg. R. Mlejnek; <bold>Stará brzotínska cave</bold> (length 120 m): 1 ♀ (<abbrev xmlns:xlink="http://www.w3.org/1999/xlink" content-type="institution" xlink:title="Natural History Museum in Vienna" id="ABBRID0EUVAE" xlink:type="simple">NHMW</abbrev> 28661) (det. V. Ducháč), 6 June 1982, leg. P. Moravec; <bold>Šingliarova chasm</bold> (length 140 m, depth 72 m): 3 ♂, 1 ♀ and 1 ♀ damaged badly (det. V. Ducháč), 12 May 1988, leg. R. Mlejnek; 1 ♂ (det. V. Ducháč), 7 June–19 October 1998, leg. R. Mlejnek; 3 ♂, 3 ♀, 2 specimens (sex unknown) represented by appendages only (det. V. Ducháč), 16 May 1998, leg. R. Mlejnek; <bold>Unknown locality</bold>: 1 ♂ (<abbrev xmlns:xlink="http://www.w3.org/1999/xlink" content-type="institution" xlink:title="Natural History Museum in Vienna" id="ABBRID0E4VAE" xlink:type="simple">NHMW</abbrev> 28664), 2 ♀ (<abbrev xmlns:xlink="http://www.w3.org/1999/xlink" content-type="institution" xlink:title="Natural History Museum in Vienna" id="ABBRID0ECWAE" xlink:type="simple">NHMW</abbrev> 28664) (det. V. Ducháč), 4 March 2003, leg. R. Mlejnek, locality data missing.</p></tp:treatment-sec><tp:treatment-sec sec-type="remarks" id="SECID0EHWAE"><title>Remarks.</title><p>Faunistic data and descriptions of the 35 specimens listed above were provided by <xref ref-type="bibr" rid="B6">Ducháč (1996</xref>, <xref ref-type="bibr" rid="B7">1999</xref>, <xref ref-type="bibr" rid="B8">2002</xref>, <xref ref-type="bibr" rid="B9">2004a</xref>, <xref ref-type="bibr" rid="B10">b</xref>) and <xref ref-type="bibr" rid="B11">Ducháč and Mlejnek (2000a</xref>, <xref ref-type="bibr" rid="B12">b</xref>). It was generally not possible to correlate specimens with an individual literature source, because only the numbers of individuals and variability of some characters were mentioned. Of these specimens, 27 were used in the present study to add information on previously ignored characters. The remaining eight specimens were not examined in detail, either because the locality was unknown or because they were not in a suitable condition.</p></tp:treatment-sec><tp:treatment-sec sec-type="material" id="SECID0EJXAE"><title>Newly obtained material.</title><p><bold>Hačavská cave</bold> (length 200 m): 2 ♂, 1 ♀ (<abbrev xmlns:xlink="http://www.w3.org/1999/xlink" content-type="institution" xlink:title="Natural History Museum in Vienna" id="ABBRID0ERXAE" xlink:type="simple">NHMW</abbrev> 28662); hand sampling, in stony debris with clay sediment, back part of the cave, 150 m in the cave from entrance, 3 April 2017, leg. V. Papáč; <bold>Šingliarova chasm</bold> (length 140 m, depth 72 m): 1 ♂, 2 ♀, 1 deutonymph (<abbrev xmlns:xlink="http://www.w3.org/1999/xlink" content-type="institution" xlink:title="Natural History Museum in Vienna" id="ABBRID0EYXAE" xlink:type="simple">NHMW</abbrev> 28659), pitfall trapping, 11 October 2003, leg. A. Mock; 2 ♂, 1 ♀, hand sampling, 2 May 2007, leg. Ľ. Kováč; 2 ♂, 1 ♀ (<abbrev xmlns:xlink="http://www.w3.org/1999/xlink" content-type="institution" xlink:title="Natural History Museum in Vienna" id="ABBRID0E4XAE" xlink:type="simple">NHMW</abbrev> 28660), hand sampling, on cave walls and rocks, Second Hall, 25 August 2012, leg. P. Ľuptáčik; <bold>Zvonivá chasm</bold> (length 494 m): 2 ♀, hand sampling, 5 May 2006, leg. Ľ. Kováč.</p></tp:treatment-sec><tp:treatment-sec sec-type="Cytogenetic analysis" id="SECID0EEYAE"><title>Cytogenetic analysis.</title><p><bold>Šingliarova chasm</bold>: 2 May 2007: 2 ♂, hand sampling, leg. Ľ. Kováč; <bold>Zvonivá chasm</bold>: 5 May 2006: 1 ♂, hand sampling, leg. Ľ. Kováč.</p></tp:treatment-sec><tp:treatment-sec sec-type="remarks" id="SECID0EOYAE"><title>Remarks.</title><p>The newly collected specimens are described here, except for those used in the cytogenetic analyse. The record of the four specimens (<abbrev xmlns:xlink="http://www.w3.org/1999/xlink" content-type="institution" xlink:title="Natural History Museum in Vienna" id="ABBRID0EUYAE" xlink:type="simple">NHMW</abbrev> 28659) from Šingliarova chasm was previously published by <xref ref-type="bibr" rid="B4">Christophoryová (2009)</xref>. Hačavská <!--PageBreak --><!--PageBreak -->cave represents a new locality for the species in Slovakia and is the northernmost locality of any member of the subgenus <tp:taxon-name><tp:taxon-name-part taxon-name-part-type="genus" reg="Neobisium"/><tp:taxon-name-part taxon-name-part-type="subgenus" reg="Blothrus">Blothrus</tp:taxon-name-part></tp:taxon-name> (Figs <xref ref-type="fig" rid="F2">2</xref>, <xref ref-type="fig" rid="F4">4</xref>). In total, 14 adults and one <!--PageBreak -->deutonymph were identified in the new material from Šingliarova chasm, Hačavská cave and Zvonivá chasm.</p><fig id="F4" position="float" orientation="portrait"><label>Figure 4.</label><caption><p>Back part of Hačavská cave, a new locality for the occurrence of <italic><tp:taxon-name><tp:taxon-name-part taxon-name-part-type="genus" reg="Neobisium">N.</tp:taxon-name-part><tp:taxon-name-part taxon-name-part-type="species" reg="slovacum">slovacum</tp:taxon-name-part></tp:taxon-name></italic> in the Slovak Karst (photograph: V. Papáč); northernmost known locality of a member of the subgenus. Indicated as a yellow star on map (Fig. <xref ref-type="fig" rid="F1">1</xref>).</p></caption><graphic xmlns:xlink="http://www.w3.org/1999/xlink" xlink:href="zookeys-817-113-g004.jpg" position="float" orientation="portrait" xlink:type="simple" id="oo_257076.jpg"/></fig></tp:treatment-sec><tp:treatment-sec sec-type="redescription" id="SECID0EP1AE"><title>Redescription.</title><p>In total, 40 adults, 1 tritonymph and 1 deutonymph were examined in the present study. Measurements of adults are given in Table <xref ref-type="table" rid="T2">2</xref>.</p><table-wrap id="T2" position="float" orientation="portrait"><label>Table 2.</label><caption><p>Morphometric data for males and females of <italic><tp:taxon-name><tp:taxon-name-part taxon-name-part-type="genus" reg="Neobisium">Neobisium</tp:taxon-name-part><tp:taxon-name-part taxon-name-part-type="species" reg="slovacum">slovacum</tp:taxon-name-part></tp:taxon-name></italic> (measurements in mm). Abbreviations: M, median; Min, minimum; Max, maximum; N, number of individuals measured; SD, standard deviation; x¯, arithmetic mean.</p></caption><table id="TID0ETUAE" rules="all"><tbody><tr><td rowspan="2" colspan="1">
                    <bold>Characteristics</bold>
                  </td><td rowspan="1" colspan="3">
                    <bold>Males</bold>
                  </td><td rowspan="1" colspan="3">
                    <bold>Females</bold>
                  </td></tr><tr><td rowspan="1" colspan="1">
                    <bold>Min–Max</bold>
                  </td><td rowspan="1" colspan="1">
                    <bold>M/x¯±SD</bold>
                  </td><td rowspan="1" colspan="1">
                    <bold>N</bold>
                  </td><td rowspan="1" colspan="1">
                    <bold>Min–Max</bold>
                  </td><td rowspan="1" colspan="1">
                    <bold>M/x¯±SD</bold>
                  </td><td rowspan="1" colspan="1">
                    <bold>N</bold>
                  </td></tr><tr><td rowspan="1" colspan="1">Body, length</td><td rowspan="1" colspan="1">2.80–3.97</td><td rowspan="1" colspan="1">3.54/3.18±1.05</td><td rowspan="1" colspan="1">11</td><td rowspan="1" colspan="1">3.00–3.90</td><td rowspan="1" colspan="1">3.38/3.42±0.30</td><td rowspan="1" colspan="1">14</td></tr><tr><td rowspan="1" colspan="1">Carapace, length</td><td rowspan="1" colspan="1">0.91–1.19</td><td rowspan="1" colspan="1">1.04/1.00±0.24</td><td rowspan="1" colspan="1">19</td><td rowspan="1" colspan="1">0.95–1.18</td><td rowspan="1" colspan="1">1.05/1.06±0.07</td><td rowspan="1" colspan="1">18</td></tr><tr><td rowspan="1" colspan="1">Carapace, posterior width</td><td rowspan="1" colspan="1">0.86–1.08</td><td rowspan="1" colspan="1">0.97/0.92±0.25</td><td rowspan="1" colspan="1">15</td><td rowspan="1" colspan="1">0.85–1.20</td><td rowspan="1" colspan="1">0.97/1.00±0.11</td><td rowspan="1" colspan="1">15</td></tr><tr><td rowspan="1" colspan="1">Carapace, length/posterior width ratio</td><td rowspan="1" colspan="1">0.98–1.13</td><td rowspan="1" colspan="1">1.07/1.01±0.28</td><td rowspan="1" colspan="1">15</td><td rowspan="1" colspan="1">0.92–1.24</td><td rowspan="1" colspan="1">1.08/1.08±0.09</td><td rowspan="1" colspan="1">14</td></tr><tr><td rowspan="1" colspan="1">Chelicera, length</td><td rowspan="1" colspan="1">0.61–0.78</td><td rowspan="1" colspan="1">0.69/0.66±0.16</td><td rowspan="1" colspan="1">19</td><td rowspan="1" colspan="1">0.67–0.80</td><td rowspan="1" colspan="1">0.69/0.71±0.04</td><td rowspan="1" colspan="1">18</td></tr><tr><td rowspan="1" colspan="1">Chelicera, width</td><td rowspan="1" colspan="1">0.29–0.40</td><td rowspan="1" colspan="1">0.36/0.34±0.08</td><td rowspan="1" colspan="1">20</td><td rowspan="1" colspan="1">0.35–0.43</td><td rowspan="1" colspan="1">0.37/0.38±0.02</td><td rowspan="1" colspan="1">19</td></tr><tr><td rowspan="1" colspan="1">Chelicera, length/width ratio</td><td rowspan="1" colspan="1">1.79–2.06</td><td rowspan="1" colspan="1">1.92/1.82±0.43</td><td rowspan="1" colspan="1">19</td><td rowspan="1" colspan="1">1.74–1.95</td><td rowspan="1" colspan="1">1.89/1.87±0.06</td><td rowspan="1" colspan="1">18</td></tr><tr><td rowspan="1" colspan="1">Cheliceral movable finger, length</td><td rowspan="1" colspan="1">0.37–0.49</td><td rowspan="1" colspan="1">0.44/0.42±0.10</td><td rowspan="1" colspan="1">20</td><td rowspan="1" colspan="1">0.42–0.50</td><td rowspan="1" colspan="1">0.46/0.46±0.02</td><td rowspan="1" colspan="1">19</td></tr><tr><td rowspan="1" colspan="1">Palpal trochanter, length</td><td rowspan="1" colspan="1">0.65–0.82</td><td rowspan="1" colspan="1">0.72/0.70±0.17</td><td rowspan="1" colspan="1">19</td><td rowspan="1" colspan="1">0.66–0.84</td><td rowspan="1" colspan="1">0.74/0.74±0.05</td><td rowspan="1" colspan="1">19</td></tr><tr><td rowspan="1" colspan="1">Palpal trochanter, width</td><td rowspan="1" colspan="1">0.20–0.35</td><td rowspan="1" colspan="1">0.28/0.26±0.07</td><td rowspan="1" colspan="1">20</td><td rowspan="1" colspan="1">0.25–0.35</td><td rowspan="1" colspan="1">0.29/0.29±0.03</td><td rowspan="1" colspan="1">20</td></tr><tr><td rowspan="1" colspan="1">Palpal trochanter, length/width ratio</td><td rowspan="1" colspan="1">2.03–3.09</td><td rowspan="1" colspan="1">2.58/2.50±0.65</td><td rowspan="1" colspan="1">19</td><td rowspan="1" colspan="1">2.09–2.89</td><td rowspan="1" colspan="1">2.50/2.54±0.18</td><td rowspan="1" colspan="1">19</td></tr><tr><td rowspan="1" colspan="1">Palpal femur, length</td><td rowspan="1" colspan="1">1.66–1.93</td><td rowspan="1" colspan="1">1.76/1.67±0.41</td><td rowspan="1" colspan="1">18</td><td rowspan="1" colspan="1">1.52–1.85</td><td rowspan="1" colspan="1">1.74/1.73±0.08</td><td rowspan="1" colspan="1">20</td></tr><tr><td rowspan="1" colspan="1">Palpal femur, width</td><td rowspan="1" colspan="1">0.20–0.27</td><td rowspan="1" colspan="1">0.22/0.21±0.05</td><td rowspan="1" colspan="1">20</td><td rowspan="1" colspan="1">0.19–0.32</td><td rowspan="1" colspan="1">0.23/0.23±0.03</td><td rowspan="1" colspan="1">20</td></tr><tr><td rowspan="1" colspan="1">Palpal femur, length/width ratio</td><td rowspan="1" colspan="1">6.52–8.81</td><td rowspan="1" colspan="1">7.96/7.38±1.87</td><td rowspan="1" colspan="1">18</td><td rowspan="1" colspan="1">5.69–8.74</td><td rowspan="1" colspan="1">7.65/7.60±0.74</td><td rowspan="1" colspan="1">20</td></tr><tr><td rowspan="1" colspan="1">Palpal patella, length</td><td rowspan="1" colspan="1">1.46–1.67</td><td rowspan="1" colspan="1">1.56/1.49±0.37</td><td rowspan="1" colspan="1">18</td><td rowspan="1" colspan="1">1.41–1.61</td><td rowspan="1" colspan="1">1.49/1.51±0.06</td><td rowspan="1" colspan="1">19</td></tr><tr><td rowspan="1" colspan="1">Palpal patella, width</td><td rowspan="1" colspan="1">0.20–0.30</td><td rowspan="1" colspan="1">0.24/0.24±0.06</td><td rowspan="1" colspan="1">20</td><td rowspan="1" colspan="1">0.22–0.32</td><td rowspan="1" colspan="1">0.26/0.26±0.03</td><td rowspan="1" colspan="1">20</td></tr><tr><td rowspan="1" colspan="1">Palpal patella, length/width ratio</td><td rowspan="1" colspan="1">5.20–6.75</td><td rowspan="1" colspan="1">6.17/5.79±1.48</td><td rowspan="1" colspan="1">18</td><td rowspan="1" colspan="1">5.00–6.83</td><td rowspan="1" colspan="1">5.88/5.82±0.53</td><td rowspan="1" colspan="1">19</td></tr><tr><td rowspan="1" colspan="1">Palpal hand, length with pedicel</td><td rowspan="1" colspan="1">1.01–1.32</td><td rowspan="1" colspan="1">1.17/1.12±0.27</td><td rowspan="1" colspan="1">19</td><td rowspan="1" colspan="1">1.05–1.25</td><td rowspan="1" colspan="1">1.15/1.16±0.05</td><td rowspan="1" colspan="1">19</td></tr><tr><td rowspan="1" colspan="1">Palpal hand, length without pedicel</td><td rowspan="1" colspan="1">1.01–1.14</td><td rowspan="1" colspan="1">1.06/1.01±0.26</td><td rowspan="1" colspan="1">17</td><td rowspan="1" colspan="1">0.90–1.14</td><td rowspan="1" colspan="1">1.04/1.04±0.06</td><td rowspan="1" colspan="1">19</td></tr><tr><td rowspan="1" colspan="1">Palpal hand, width</td><td rowspan="1" colspan="1">0.33–0.47</td><td rowspan="1" colspan="1">0.40/0.38±0.09</td><td rowspan="1" colspan="1">20</td><td rowspan="1" colspan="1">0.36–0.52</td><td rowspan="1" colspan="1">0.41/0.42±0.05</td><td rowspan="1" colspan="1">19</td></tr><tr><td rowspan="1" colspan="1">Palpal hand, length with pedicel/width ratio</td><td rowspan="1" colspan="1">2.43–3.40</td><td rowspan="1" colspan="1">2.95/2.82±0.70</td><td rowspan="1" colspan="1">19</td><td rowspan="1" colspan="1">2.21–3.19</td><td rowspan="1" colspan="1">2.80/2.76±0.26</td><td rowspan="1" colspan="1">18</td></tr><tr><td rowspan="1" colspan="1">Palpal finger, length</td><td rowspan="1" colspan="1">1.81–2.09</td><td rowspan="1" colspan="1">1.92/1.82±0.45</td><td rowspan="1" colspan="1">18</td><td rowspan="1" colspan="1">1.81–2.06</td><td rowspan="1" colspan="1">1.91/1.92±0.08</td><td rowspan="1" colspan="1">18</td></tr><tr><td rowspan="1" colspan="1">Palpal finger, length/palpal hand length with pedicel</td><td rowspan="1" colspan="1">1.52–1.69</td><td rowspan="1" colspan="1">1.61/1.53±0.37</td><td rowspan="1" colspan="1">18</td><td rowspan="1" colspan="1">1.59–1.77</td><td rowspan="1" colspan="1">1.66/1.66±0.05</td><td rowspan="1" colspan="1">16</td></tr><tr><td rowspan="1" colspan="1">Palpal chela, length</td><td rowspan="1" colspan="1">2.57–3.19</td><td rowspan="1" colspan="1">2.91/2.77±0.67</td><td rowspan="1" colspan="1">19</td><td rowspan="1" colspan="1">2.73–3.21</td><td rowspan="1" colspan="1">2.91/2.93±0.14</td><td rowspan="1" colspan="1">17</td></tr><tr><td rowspan="1" colspan="1">Palpal chela, width</td><td rowspan="1" colspan="1">0.33–0.47</td><td rowspan="1" colspan="1">0.40/0.38±0.09</td><td rowspan="1" colspan="1">20</td><td rowspan="1" colspan="1">0.36–0.52</td><td rowspan="1" colspan="1">0.41/0.42±0.05</td><td rowspan="1" colspan="1">17</td></tr><tr><td rowspan="1" colspan="1">Palpal chela, length/width ratio</td><td rowspan="1" colspan="1">6.43–7.94</td><td rowspan="1" colspan="1">7.33/6.97±1.70</td><td rowspan="1" colspan="1">19</td><td rowspan="1" colspan="1">5.67–8.08</td><td rowspan="1" colspan="1">7.04/6.99±0.63</td><td rowspan="1" colspan="1">15</td></tr><tr><td rowspan="1" colspan="1">Leg I trochanter, length</td><td rowspan="1" colspan="1">0.30–0.38</td><td rowspan="1" colspan="1">0.34/0.32±0.08</td><td rowspan="1" colspan="1">18</td><td rowspan="1" colspan="1">0.28–0.37</td><td rowspan="1" colspan="1">0.33/0.33±0.03</td><td rowspan="1" colspan="1">18</td></tr><tr><td rowspan="1" colspan="1">Leg I trochanter, depth</td><td rowspan="1" colspan="1">0.18–0.23</td><td rowspan="1" colspan="1">0.20/0.19±0.05</td><td rowspan="1" colspan="1">18</td><td rowspan="1" colspan="1">0.17–0.24</td><td rowspan="1" colspan="1">0.21/0.21±0.02</td><td rowspan="1" colspan="1">18</td></tr><tr><td rowspan="1" colspan="1">Leg I trochanter, length/depth ratio</td><td rowspan="1" colspan="1">1.48–1.79</td><td rowspan="1" colspan="1">1.60/1.53±0.39</td><td rowspan="1" colspan="1">17</td><td rowspan="1" colspan="1">1.33–1.94</td><td rowspan="1" colspan="1">1.55/1.62±0.17</td><td rowspan="1" colspan="1">17</td></tr><tr><td rowspan="1" colspan="1">Leg I femur, length</td><td rowspan="1" colspan="1">0.88–1.02</td><td rowspan="1" colspan="1">0.94/0.89±0.23</td><td rowspan="1" colspan="1">17</td><td rowspan="1" colspan="1">0.75–1.03</td><td rowspan="1" colspan="1">0.90/0.91±0.08</td><td rowspan="1" colspan="1">17</td></tr><tr><td rowspan="1" colspan="1">Leg I femur, depth</td><td rowspan="1" colspan="1">0.09–0.14</td><td rowspan="1" colspan="1">0.11/0.11±0.03</td><td rowspan="1" colspan="1">18</td><td rowspan="1" colspan="1">0.10–0.15</td><td rowspan="1" colspan="1">0.11/0.12±0.02</td><td rowspan="1" colspan="1">17</td></tr><tr><td rowspan="1" colspan="1">Leg I femur, length/depth ratio</td><td rowspan="1" colspan="1">6.79–9.78</td><td rowspan="1" colspan="1">8.18/7.83±2.10</td><td rowspan="1" colspan="1">17</td><td rowspan="1" colspan="1">6.67–9.36</td><td rowspan="1" colspan="1">7.70/7.84±0.79</td><td rowspan="1" colspan="1">17</td></tr><tr><td rowspan="1" colspan="1">Leg I patella, length</td><td rowspan="1" colspan="1">0.50–0.71</td><td rowspan="1" colspan="1">0.63/0.60±0.15</td><td rowspan="1" colspan="1">19</td><td rowspan="1" colspan="1">0.56–0.69</td><td rowspan="1" colspan="1">0.62/0.62±0.04</td><td rowspan="1" colspan="1">18</td></tr><tr><td rowspan="1" colspan="1">Leg I patella, depth</td><td rowspan="1" colspan="1">0.10–0.15</td><td rowspan="1" colspan="1">0.12/0.11±0.03</td><td rowspan="1" colspan="1">19</td><td rowspan="1" colspan="1">0.11–0.16</td><td rowspan="1" colspan="1">0.12/0.12±0.01</td><td rowspan="1" colspan="1">16</td></tr><tr><td rowspan="1" colspan="1">Leg I patella, length/depth ratio</td><td rowspan="1" colspan="1">4.20–6.80</td><td rowspan="1" colspan="1">5.32/5.11±1.38</td><td rowspan="1" colspan="1">19</td><td rowspan="1" colspan="1">4.00–6.00</td><td rowspan="1" colspan="1">5.12/5.07±0.53</td><td rowspan="1" colspan="1">16</td></tr><tr><td rowspan="1" colspan="1">Leg I tibia, length</td><td rowspan="1" colspan="1">0.64–0.82</td><td rowspan="1" colspan="1">0.73/0.69±0.17</td><td rowspan="1" colspan="1">18</td><td rowspan="1" colspan="1">0.65–0.77</td><td rowspan="1" colspan="1">0.72/0.71±0.04</td><td rowspan="1" colspan="1">19</td></tr><tr><td rowspan="1" colspan="1">Leg I tibia, depth</td><td rowspan="1" colspan="1">0.08–0.10</td><td rowspan="1" colspan="1">0.09/0.09±0.02</td><td rowspan="1" colspan="1">18</td><td rowspan="1" colspan="1">0.08–0.11</td><td rowspan="1" colspan="1">0.09/0.09±0.01</td><td rowspan="1" colspan="1">19</td></tr><tr><td rowspan="1" colspan="1">Leg I tibia, length/depth ratio</td><td rowspan="1" colspan="1">7.33–9.63</td><td rowspan="1" colspan="1">7.95/7.67±1.99</td><td rowspan="1" colspan="1">17</td><td rowspan="1" colspan="1">6.50–9.38</td><td rowspan="1" colspan="1">7.67/7.90±0.84</td><td rowspan="1" colspan="1">19</td></tr><tr><td rowspan="1" colspan="1">Leg I basitarsus, length</td><td rowspan="1" colspan="1">0.40–0.49</td><td rowspan="1" colspan="1">0.45/0.42±0.11</td><td rowspan="1" colspan="1">17</td><td rowspan="1" colspan="1">0.37–0.47</td><td rowspan="1" colspan="1">0.43/0.43±0.03</td><td rowspan="1" colspan="1">20</td></tr><tr><td rowspan="1" colspan="1">Leg I basitarsus, depth</td><td rowspan="1" colspan="1">0.06–0.09</td><td rowspan="1" colspan="1">0.08/0.08±0.02</td><td rowspan="1" colspan="1">19</td><td rowspan="1" colspan="1">0.06–0.10</td><td rowspan="1" colspan="1">0.09/0.08±0.01</td><td rowspan="1" colspan="1">20</td></tr><tr><td rowspan="1" colspan="1">Leg I basitarsus, length/depth ratio</td><td rowspan="1" colspan="1">4.89–7.50</td><td rowspan="1" colspan="1">5.13/5.11±1.42</td><td rowspan="1" colspan="1">17</td><td rowspan="1" colspan="1">4.44–7.83</td><td rowspan="1" colspan="1">4.89/5.15±0.78</td><td rowspan="1" colspan="1">20</td></tr><tr><td rowspan="1" colspan="1">Leg I telotarsus, length</td><td rowspan="1" colspan="1">0.48–0.63</td><td rowspan="1" colspan="1">0.55/0.53±0.13</td><td rowspan="1" colspan="1">18</td><td rowspan="1" colspan="1">0.40–0.62</td><td rowspan="1" colspan="1">0.56/0.55±0.05</td><td rowspan="1" colspan="1">18</td></tr><tr><td rowspan="1" colspan="1">Leg I telotarsus, depth</td><td rowspan="1" colspan="1">0.07–0.10</td><td rowspan="1" colspan="1">0.08/0.08±0.02</td><td rowspan="1" colspan="1">18</td><td rowspan="1" colspan="1">0.07–0.10</td><td rowspan="1" colspan="1">0.08/0.08±0.01</td><td rowspan="1" colspan="1">16</td></tr><tr><td rowspan="1" colspan="1">Leg I telotarsus, length/depth ratio</td><td rowspan="1" colspan="1">6.11–8.43</td><td rowspan="1" colspan="1">6.87/6.49±1.73</td><td rowspan="1" colspan="1">17</td><td rowspan="1" colspan="1">5.00–8.86</td><td rowspan="1" colspan="1">6.75/6.66±1.04</td><td rowspan="1" colspan="1">16</td></tr><tr><td rowspan="1" colspan="1">Leg IV trochanter, length</td><td rowspan="1" colspan="1">0.50–0.63</td><td rowspan="1" colspan="1">0.55/0.52±0.13</td><td rowspan="1" colspan="1">17</td><td rowspan="1" colspan="1">0.49–0.65</td><td rowspan="1" colspan="1">0.55/0.56±0.04</td><td rowspan="1" colspan="1">19</td></tr><tr><td rowspan="1" colspan="1">Leg IV trochanter, depth</td><td rowspan="1" colspan="1">0.17–0.28</td><td rowspan="1" colspan="1">0.22/0.21±0.06</td><td rowspan="1" colspan="1">17</td><td rowspan="1" colspan="1">0.19–0.28</td><td rowspan="1" colspan="1">0.22/0.23±0.03</td><td rowspan="1" colspan="1">19</td></tr><tr><td rowspan="1" colspan="1">Leg IV trochanter, length/depth ratio</td><td rowspan="1" colspan="1">1.79–3.11</td><td rowspan="1" colspan="1">2.59/2.41±0.71</td><td rowspan="1" colspan="1">16</td><td rowspan="1" colspan="1">1.96–2.95</td><td rowspan="1" colspan="1">2.50/2.48±0.31</td><td rowspan="1" colspan="1">19</td></tr><tr><td rowspan="1" colspan="1">Leg IV femoropatella, length</td><td rowspan="1" colspan="1">1.44–1.75</td><td rowspan="1" colspan="1">1.62/1.51±0.40</td><td rowspan="1" colspan="1">16</td><td rowspan="1" colspan="1">1.40–1.75</td><td rowspan="1" colspan="1">1.58/1.56±0.08</td><td rowspan="1" colspan="1">17</td></tr><tr><td rowspan="1" colspan="1">Leg IV femoropatella, depth</td><td rowspan="1" colspan="1">0.18–0.30</td><td rowspan="1" colspan="1">0.23/0.22±0.06</td><td rowspan="1" colspan="1">17</td><td rowspan="1" colspan="1">0.21–0.31</td><td rowspan="1" colspan="1">0.24/0.24±0.03</td><td rowspan="1" colspan="1">16</td></tr><tr><td rowspan="1" colspan="1">Leg IV femoropatella, length/depth ratio</td><td rowspan="1" colspan="1">5.47–8.72</td><td rowspan="1" colspan="1">6.91/6.45±1.83</td><td rowspan="1" colspan="1">16</td><td rowspan="1" colspan="1">5.10–7.33</td><td rowspan="1" colspan="1">6.55/6.47±0.67</td><td rowspan="1" colspan="1">15</td></tr><tr><td rowspan="1" colspan="1">Leg IV tibia, length</td><td rowspan="1" colspan="1">1.40–1.64</td><td rowspan="1" colspan="1">1.49/1.41±0.36</td><td rowspan="1" colspan="1">17</td><td rowspan="1" colspan="1">1.32–1.56</td><td rowspan="1" colspan="1">1.43/1.44±0.08</td><td rowspan="1" colspan="1">17</td></tr><tr><td rowspan="1" colspan="1">Leg IV tibia, depth</td><td rowspan="1" colspan="1">0.12–0.17</td><td rowspan="1" colspan="1">0.13/0.13±0.03</td><td rowspan="1" colspan="1">19</td><td rowspan="1" colspan="1">0.11–0.16</td><td rowspan="1" colspan="1">0.13/0.13±0.01</td><td rowspan="1" colspan="1">18</td></tr><tr><td rowspan="1" colspan="1">Leg IV tibia, length/depth ratio</td><td rowspan="1" colspan="1">9.33–12.67</td><td rowspan="1" colspan="1">10.97/10.45±2.76</td><td rowspan="1" colspan="1">17</td><td rowspan="1" colspan="1">9.64–13.00</td><td rowspan="1" colspan="1">11.50/11.35±0.85</td><td rowspan="1" colspan="1">17</td></tr><tr><td rowspan="1" colspan="1">Leg IV basitarsus, length</td><td rowspan="1" colspan="1">0.51–0.64</td><td rowspan="1" colspan="1">0.56/0.54±0.14</td><td rowspan="1" colspan="1">17</td><td rowspan="1" colspan="1">0.49–0.60</td><td rowspan="1" colspan="1">0.56/0.55±0.03</td><td rowspan="1" colspan="1">18</td></tr><tr><td rowspan="1" colspan="1">Leg IV basitarsus, depth</td><td rowspan="1" colspan="1">0.10–0.13</td><td rowspan="1" colspan="1">0.11/0.10±0.03</td><td rowspan="1" colspan="1">19</td><td rowspan="1" colspan="1">0.09–0.13</td><td rowspan="1" colspan="1">0.11/0.11±0.01</td><td rowspan="1" colspan="1">18</td></tr><tr><td rowspan="1" colspan="1">Leg IV basitarsus, length/depth ratio</td><td rowspan="1" colspan="1">4.25–5.82</td><td rowspan="1" colspan="1">5.27/4.95±1.33</td><td rowspan="1" colspan="1">17</td><td rowspan="1" colspan="1">4.46–6.44</td><td rowspan="1" colspan="1">5.05/5.19±0.51</td><td rowspan="1" colspan="1">18</td></tr><tr><td rowspan="1" colspan="1">Leg IV telotarsus, length</td><td rowspan="1" colspan="1">0.81–0.93</td><td rowspan="1" colspan="1">0.87/0.82±0.21</td><td rowspan="1" colspan="1">16</td><td rowspan="1" colspan="1">0.74–0.96</td><td rowspan="1" colspan="1">0.85/0.85±0.06</td><td rowspan="1" colspan="1">17</td></tr><tr><td rowspan="1" colspan="1">Leg IV telotarsus, depth</td><td rowspan="1" colspan="1">0.09–0.11</td><td rowspan="1" colspan="1">0.10/0.10±0.03</td><td rowspan="1" colspan="1">17</td><td rowspan="1" colspan="1">0.09–0.13</td><td rowspan="1" colspan="1">0.11/0.10±0.01</td><td rowspan="1" colspan="1">18</td></tr><tr><td rowspan="1" colspan="1">Leg IV telotarsus, length/depth ratio</td><td rowspan="1" colspan="1">7.73–10.33</td><td rowspan="1" colspan="1">8.24/7.94±2.24</td><td rowspan="1" colspan="1">15</td><td rowspan="1" colspan="1">6.25–10.67</td><td rowspan="1" colspan="1">8.27/8.28±1.24</td><td rowspan="1" colspan="1">17</td></tr></tbody></table></table-wrap><p><bold>Adults.</bold> Body yellowish; carapace, chelicerae and pedipalps light brown. Vestitural setae of body and pedipalps long and pointed. Carapace rectangular, without granulation, longer than broad, epistome and eyes absent, a subocular seta usually present (sometimes missing on one side). Tergites and sternites undivided. Chelicera with 5 setae on hand, 1 seta on movable finger, spinneret well developed in female, weak in male, rallum of 8 blades, 2 distal blades dentate. Anterolateral process of coxa I long, broad and apically pointed, medial process prominent, rounded, with strong denticles. Pedipalps slender, chelal fingers with normal number of trichobothria (8 on fixed and 4 on movable finger), sensillum <italic>p</italic><sub>1</sub> slightly distal of <italic>st</italic>, <italic>p</italic><sub>2</sub> nearer to <italic>st</italic> than to <italic>sb</italic>, situated close to dental margin. Palpal trochanter without tubercles. Legs elongated, I–IV with 2 tarsal segments (basitarsus and telotarsus separated). Subterminal setae of telotarsi I and IV with short, smooth, ventral rami and small dorsal denticles in distal part. Telotarsus IV with 2 long tactile setae, telotarsus I without tactile seta. Claws with a small dorsal denticle about one-third from base.</p><p><bold>Males (20 specimens studied).</bold> Chaetotaxy of carapace: total 16–21 setae, posterior margin mostly with 4 setae, exceptionally with 3 setae in 2 males and 5 setae in 1 male, anterior margin mostly with 4 setae, exceptionally with 3 setae in 2 males and 5 setae in 2 males. Chaetotaxy of tergites I–X: 4, 4, 4–6, 4–6, 4–7, 4–6, 5–7, 5–7, 6–7, 5–7. Chaetotaxy of sternites IV–X: 7–15, 8–12, 8–11, 8–11, 9–11, 8–10, 7–9. Anterior genital operculum with 9–19 setae, posterior genital operculum with 29–38 setae in total, comprised of 19–26 medial and 8–15 marginal setae. Chelicera: fixed finger with 12–22 and movable finger with 10–20 unequally long teeth. Pedipalp: fixed fin<!--PageBreak -->ger with 133–172 unequally long teeth and movable finger with 106–152 equally long teeth. See Table <xref ref-type="table" rid="T2">2</xref> for measurements.</p><p><bold>Females (20 specimens studied).</bold> Chaetotaxy of carapace: total 16–20 setae, posterior margin mostly with 4 setae, exceptionally with 2 setae in 1 female, anterior margin mostly with 4 setae exceptionally with 5 setae in 2 females. Chaetotaxy of tergites I–X: 4–5, 4–5, 4–6, 4–6, 4–6, 5–6, 5–7, 5–8, 5–7, 5–7. Chaetotaxy of sternites IV–X: 6–13, 6–10, 8–11, 8–11, 8–12, 8–11, 7–9. Anterior genital operculum with 7–13 setae, posterior operculum with 12–18 setae. Chelicera: fixed finger with 14–20 and movable finger with 11–19 unequally long teeth. Pedipalp: fixed finger with 131–171 unequally long teeth and movable finger with 118–149 equally long teeth. See Table 2 for measurements.</p><p><bold>Tritonymph (1 specimen studied).</bold> With same general characteristics as adults. Chaetotaxy of carapace: total 17 setae, posterior and anterior margin with 4 setae each. Chaetotaxy of tergites I–X: 4, 5, 5, 4, 6, 6, 6, 6, 6, 6. Chaetotaxy of sternites IV–X: 8, 11, 10, 11, 10, 8, 8. Chelicera: rallum of 8 blades, 2 distal blades dentate, fixed finger with 14 and movable finger with 13 unequally long teeth. Pedipalps: chela with 7 trichobothria on fixed finger and 3 on movable finger; fixed finger with 112 equally long marginal teeth, movable finger with 97 equally long marginal teeth.</p><p><bold>Measurements of tritonymph.</bold> Body length 3.43. Chelicera: 0.54/0.27 (×2.00); movable finger length 0.35. Pedipalps: trochanter 0.53/0.23 (×2.30), femur 1.10/0.19 (×5.79), patella 0.96/0.20 (×4.80), palpal hand 0.81/0.24 (×3.38), hand length without pedicel 0.73, movable finger length 1.26, movable finger and hand length ratio 1.56, palpal chela 1.95/0.24 (×8.13). Leg I: femur 0.59/0.10 (×5.90), patella 0.39/0.10 (×3.90), tibia 0.47/0.07 (×6.71), basitarsus 0.27/0.08 (×3.38), telotarsus 0.41/0.10 (×4.10). Leg IV: trochanter 0.38/0.18 (×2.11), femoropatella 0.96/0.18 (×5.33), tibia 0.88/0.11 (×8.00), basitarsus 0.35/0.10 (×3.50), telotarsus 0.57/0.12 (×4.75).</p></tp:treatment-sec><tp:treatment-sec sec-type="notes" id="SECID0ECHBG"><title>Note.</title><p>A description of this tritonymph was previously published by <xref ref-type="bibr" rid="B10">Ducháč (2004b)</xref>. Because of damage to the specimen, it was not possible to measure the carapace and the trochanter of leg I.</p><p><bold>Deutonymph (1 specimen studied).</bold> With same general characteristics as adults. Chaetotaxy of carapace: total 19 setae, posterior margin with 5, anterior margin with 4 setae. Chaetotaxy of tergites I–X: 3, 4, 5, 6, 6, 6, 6, 6, 6, 5. Chaetotaxy of sternites IV–X: 8, 8, 8, 8, 8, 8, 7. Chelicera: rallum of 6 blades, 2 distal blades dentate; fixed finger with 14 and movable finger with 11 unequal teeth. Pedipalps: chelal with 6 trichobothria on fixed finger and 2 on movable finger; fixed finger with 73 equally long teeth, movable finger with 66 equally long teeth.</p><p><bold>Measurements of deutonymph.</bold> Body length 2.57. Carapace: 0.68/0.66 (×1.03). Chelicera: 0.41/0.24 (×1.71); movable finger length 0.26. Pedipalps: trochanter 0.38/0.19 (×2.00), femur 0.76/0.15 (×5.07), patella 0.62/0.20 (×3.10), palpal hand 0.57/0.27 (×2.11), hand length without pedicel 0.53, movable finger length 0.91, movable finger and hand length ratio 1.60, palpal chela 1.33/0.27 (×4.93). Leg I: trochanter 0.20/0.13 (×1.54), femur I 0.40/0.09 (×4.44), patella 0.26/0.08 (×3.25), tibia 0.29/0.07 (×4.14), basitarsus 0.16/0.07 (×2.29), telotarsus 0.27/0.08 (×3.38). Leg <!--PageBreak -->IV: trochanter 0.24/0.16 (×1.50), femoropatella 0.69/0.15 (×4.60), tibia 0.54/0.09 (×6.00), basitarsus 0.24/0.09 (×2.67), telotarsus 0.39/0.09 (×4.33).</p></tp:treatment-sec><tp:treatment-sec sec-type="Karyotype" id="SECID0EWHBG"><title>Karyotype.</title><p>The diploid complement of all three males analysed was 69 chromosomes (Fig. <xref ref-type="fig" rid="F5">5</xref>). The karyotype contains 19 pairs of metacentric (No. 2, 5, 8, 9, 13, 14, 16, 18, 19, 22, 23, 24, 26, 27, 29, 30, 32, 33, 34), ten pairs of submetacentric (No. 1, 4, 7, 10, 12, 17, 21, 25, 28, 31), three pairs of subtelocentric (No. 3, 11, 20) and two pairs of acrocentric (Nos. 6, 15) autosomes. The autosomes gradually decreased in length from 2.31% to 0.91% of the diploid set. An X0 sex chromosome system was identified in this species. The X chromosome shows an acrocentric morphology and constitutes 1.13% of the diploid set. Two pairs of 18S rDNA clusters were detected by FISH in this species. The 18S rDNA probe signals were localized close to the centromeres on the long arm of submetacentric chromosome pair No. 12 and on the short arm of metacentric chromosome pair No. 33 (Fig. <xref ref-type="fig" rid="F5">5</xref>).</p><fig id="F5" position="float" orientation="portrait"><label>Figure 5.</label><caption><p><italic><tp:taxon-name><tp:taxon-name-part taxon-name-part-type="genus" reg="Neobisium">Neobisium</tp:taxon-name-part><tp:taxon-name-part taxon-name-part-type="species" reg="slovacum">slovacum</tp:taxon-name-part></tp:taxon-name></italic>, male karyotype from Šingliarova chasm after Giemsa staining. Inset (black box) shows chromosomes detected by FISH with 18S rDNA (red signal). Based on two sister metaphase II plates. Scale bar: 10 µm.</p></caption><graphic xmlns:xlink="http://www.w3.org/1999/xlink" xlink:href="zookeys-817-113-g005.jpg" position="float" orientation="portrait" xlink:type="simple" id="oo_257077.jpg"/></fig></tp:treatment-sec><tp:treatment-sec><!--Section generated to contain objects referenced in tp:taxon-treatment.--><fig id="F1" position="float" orientation="portrait"><label>Figure 1.</label><caption><p>Distribution of the subgenus <tp:taxon-name><tp:taxon-name-part taxon-name-part-type="genus" reg="Neobisium"/><tp:taxon-name-part taxon-name-part-type="subgenus" reg="Blothrus">Blothrus</tp:taxon-name-part></tp:taxon-name> in Europe. Red circles represent type localities of species. Yellow star indicates the northernmost occurrence of the subgenus in Slovakia (<italic><tp:taxon-name><tp:taxon-name-part taxon-name-part-type="genus" reg="Neobisium">Neobisium</tp:taxon-name-part><tp:taxon-name-part taxon-name-part-type="species" reg="slovacum">slovacum</tp:taxon-name-part></tp:taxon-name></italic>).</p></caption><graphic xmlns:xlink="http://www.w3.org/1999/xlink" xlink:href="zookeys-817-113-g001.jpg" position="float" orientation="portrait" xlink:type="simple" id="oo_257073.jpg"/></fig><table-wrap id="T1" position="float" orientation="portrait"><label>Table 1.</label><caption><p>List of collection localities of <italic><tp:taxon-name><tp:taxon-name-part taxon-name-part-type="genus" reg="Neobisium">Neobisium</tp:taxon-name-part><tp:taxon-name-part taxon-name-part-type="species" reg="slovacum">slovacum</tp:taxon-name-part></tp:taxon-name></italic> in the Slovak Karst area (1–15 Slovakia; 16 Hungary). Abbreviations: a.s.l., above sea level; N, latitude; W, longitude (see map, Fig. <xref ref-type="fig" rid="F2">2</xref>).</p></caption><table id="TID0EAJAC" rules="all"><tbody><tr><th rowspan="1" colspan="1">Code</th><th rowspan="1" colspan="1">Locality</th><th rowspan="1" colspan="1">N</th><th rowspan="1" colspan="1">W</th><th rowspan="1" colspan="1">m a.s.l.</th></tr><tr><td rowspan="1" colspan="1">1</td><td rowspan="1" colspan="1">Stará brzotínska cave (type locality)</td><td rowspan="1" colspan="2">
                <named-content xmlns:xlink="http://www.w3.org/1999/xlink" content-type="dwc:verbatimCoordinates" xlink:type="simple">
                  <named-content content-type="geo-json" specific-use="{&#34;type&#34;:&#34;Point&#34;,&#34;coordinates&#34;:[20.470833,48.608889]}" id="NCID0E5NAC" xlink:type="simple">48°36'32", 20°28'15"</named-content>
                </named-content>
              </td><td rowspan="1" colspan="1">258</td></tr><tr><td rowspan="1" colspan="1">2</td><td rowspan="1" colspan="1">Zvonivá chasm</td><td rowspan="1" colspan="2">
                <named-content xmlns:xlink="http://www.w3.org/1999/xlink" content-type="dwc:verbatimCoordinates" xlink:type="simple">
                  <named-content content-type="geo-json" specific-use="{&#34;type&#34;:&#34;Point&#34;,&#34;coordinates&#34;:[20.425833,48.617778]}" id="NCID0ESOAC" xlink:type="simple">48°37'04", 20°25'33"</named-content>
                </named-content>
              </td><td rowspan="1" colspan="1">675</td></tr><tr><td rowspan="1" colspan="1">3</td><td rowspan="1" colspan="1">Zombor chasm</td><td rowspan="1" colspan="2">
                <named-content xmlns:xlink="http://www.w3.org/1999/xlink" content-type="dwc:verbatimCoordinates" xlink:type="simple">
                  <named-content content-type="geo-json" specific-use="{&#34;type&#34;:&#34;Point&#34;,&#34;coordinates&#34;:[20.443889,48.613333]}" id="NCID0EGPAC" xlink:type="simple">48°36'48", 20°26'38"</named-content>
                </named-content>
              </td><td rowspan="1" colspan="1">645</td></tr><tr><td rowspan="1" colspan="1">4</td><td rowspan="1" colspan="1">Diviačia chasm</td><td rowspan="1" colspan="2">
                <named-content xmlns:xlink="http://www.w3.org/1999/xlink" content-type="dwc:verbatimCoordinates" xlink:type="simple">
                  <named-content content-type="geo-json" specific-use="{&#34;type&#34;:&#34;Point&#34;,&#34;coordinates&#34;:[20.441667,48.583889]}" id="NCID0E1PAC" xlink:type="simple">48°35'02", 20°26'30"</named-content>
                </named-content>
              </td><td rowspan="1" colspan="1">597</td></tr><tr><td rowspan="1" colspan="1">5</td><td rowspan="1" colspan="1">Čikova diera cave</td><td rowspan="1" colspan="2">
                <named-content xmlns:xlink="http://www.w3.org/1999/xlink" content-type="dwc:verbatimCoordinates" xlink:type="simple">
                  <named-content content-type="geo-json" specific-use="{&#34;type&#34;:&#34;Point&#34;,&#34;coordinates&#34;:[20.413889,48.570556]}" id="NCID0EPAAE" xlink:type="simple">48°34'14", 20°24'50"</named-content>
                </named-content>
              </td><td rowspan="1" colspan="1">526</td></tr><tr><td rowspan="1" colspan="1">6</td><td rowspan="1" colspan="1">Fialová cave</td><td rowspan="1" colspan="2">
                <named-content xmlns:xlink="http://www.w3.org/1999/xlink" content-type="dwc:verbatimCoordinates" xlink:type="simple">
                  <named-content content-type="geo-json" specific-use="{&#34;type&#34;:&#34;Point&#34;,&#34;coordinates&#34;:[20.415278,48.570000]}" id="NCID0EDBAE" xlink:type="simple">48°34'12", 20°24'55"</named-content>
                </named-content>
              </td><td rowspan="1" colspan="1">544</td></tr><tr><td rowspan="1" colspan="1">7</td><td rowspan="1" colspan="1">Šingliarova chasm</td><td rowspan="1" colspan="2">
                <named-content xmlns:xlink="http://www.w3.org/1999/xlink" content-type="dwc:verbatimCoordinates" xlink:type="simple">
                  <named-content content-type="geo-json" specific-use="{&#34;type&#34;:&#34;Point&#34;,&#34;coordinates&#34;:[20.417778,48.655833]}" id="NCID0EXBAE" xlink:type="simple">48°39'21", 20°25'04"</named-content>
                </named-content>
              </td><td rowspan="1" colspan="1">677</td></tr><tr><td rowspan="1" colspan="1">8</td><td rowspan="1" colspan="1">Obrovská chasm</td><td rowspan="1" colspan="2">
                <named-content xmlns:xlink="http://www.w3.org/1999/xlink" content-type="dwc:verbatimCoordinates" xlink:type="simple">
                  <named-content content-type="geo-json" specific-use="{&#34;type&#34;:&#34;Point&#34;,&#34;coordinates&#34;:[20.684722,48.567778]}" id="NCID0ELCAE" xlink:type="simple">48°34'04", 20°41'05"</named-content>
                </named-content>
              </td><td rowspan="1" colspan="1">535</td></tr><tr><td rowspan="1" colspan="1">9</td><td rowspan="1" colspan="1">Pri salaši 2 chasm</td><td rowspan="1" colspan="2">
                <named-content xmlns:xlink="http://www.w3.org/1999/xlink" content-type="dwc:verbatimCoordinates" xlink:type="simple">
                  <named-content content-type="geo-json" specific-use="{&#34;type&#34;:&#34;Point&#34;,&#34;coordinates&#34;:[20.722222,48.572500]}" id="NCID0E6CAE" xlink:type="simple">48°34'21", 20°43'20"</named-content>
                </named-content>
              </td><td rowspan="1" colspan="1">543</td></tr><tr><td rowspan="1" colspan="1">10</td><td rowspan="1" colspan="1">Natrhnutá chasm</td><td rowspan="1" colspan="2">
                <named-content xmlns:xlink="http://www.w3.org/1999/xlink" content-type="dwc:verbatimCoordinates" xlink:type="simple">
                  <named-content content-type="geo-json" specific-use="{&#34;type&#34;:&#34;Point&#34;,&#34;coordinates&#34;:[20.732222,48.566667]}" id="NCID0ETDAE" xlink:type="simple">48°34'00", 20°43'56"</named-content>
                </named-content>
              </td><td rowspan="1" colspan="1">508</td></tr><tr><td rowspan="1" colspan="1">11</td><td rowspan="1" colspan="1">Erňa cave</td><td rowspan="1" colspan="2">
                <named-content xmlns:xlink="http://www.w3.org/1999/xlink" content-type="dwc:verbatimCoordinates" xlink:type="simple">
                  <named-content content-type="geo-json" specific-use="{&#34;type&#34;:&#34;Point&#34;,&#34;coordinates&#34;:[20.843333,48.615556]}" id="NCID0EHEAE" xlink:type="simple">48°36'56", 20°50'36"</named-content>
                </named-content>
              </td><td rowspan="1" colspan="1">410</td></tr><tr><td rowspan="1" colspan="1">12</td><td rowspan="1" colspan="1">Slnečná chasm</td><td rowspan="1" colspan="2">
                <named-content xmlns:xlink="http://www.w3.org/1999/xlink" content-type="dwc:verbatimCoordinates" xlink:type="simple">
                  <named-content content-type="geo-json" specific-use="{&#34;type&#34;:&#34;Point&#34;,&#34;coordinates&#34;:[20.423056,48.600000]}" id="NCID0E2EAE" xlink:type="simple">48°35'60", 20°24'83"</named-content>
                </named-content>
              </td><td rowspan="1" colspan="1">564</td></tr><tr><td rowspan="1" colspan="1">13</td><td rowspan="1" colspan="1">Vlčia chasm</td><td rowspan="1" colspan="2">
                <named-content xmlns:xlink="http://www.w3.org/1999/xlink" content-type="dwc:verbatimCoordinates" xlink:type="simple">
                  <named-content content-type="geo-json" specific-use="{&#34;type&#34;:&#34;Point&#34;,&#34;coordinates&#34;:[20.451389,48.624722]}" id="NCID0EPFAE" xlink:type="simple">48°36'89", 20°27'05"</named-content>
                </named-content>
              </td><td rowspan="1" colspan="1">660</td></tr><tr><td rowspan="1" colspan="1">14</td><td rowspan="1" colspan="1">Veľká Peňažnica chasm</td><td rowspan="1" colspan="2">
                <named-content xmlns:xlink="http://www.w3.org/1999/xlink" content-type="dwc:verbatimCoordinates" xlink:type="simple">
                  <named-content content-type="geo-json" specific-use="{&#34;type&#34;:&#34;Point&#34;,&#34;coordinates&#34;:[20.453333,48.606389]}" id="NCID0EDGAE" xlink:type="simple">48°35'83", 20°27'12"</named-content>
                </named-content>
              </td><td rowspan="1" colspan="1">667</td></tr><tr><td rowspan="1" colspan="1">15</td><td rowspan="1" colspan="1">Hačavská cave</td><td rowspan="1" colspan="2">
                <named-content xmlns:xlink="http://www.w3.org/1999/xlink" content-type="dwc:verbatimCoordinates" xlink:type="simple">
                  <named-content content-type="geo-json" specific-use="{&#34;type&#34;:&#34;Point&#34;,&#34;coordinates&#34;:[20.829722,48.663889]}" id="NCID0EXGAE" xlink:type="simple">48°39'50", 20°49'47"</named-content>
                </named-content>
              </td><td rowspan="1" colspan="1">795</td></tr><tr><td rowspan="1" colspan="1">16</td><td rowspan="1" colspan="1">Meteor cave</td><td rowspan="1" colspan="2">
                <named-content xmlns:xlink="http://www.w3.org/1999/xlink" content-type="dwc:verbatimCoordinates" xlink:type="simple">
                  <named-content content-type="geo-json" specific-use="{&#34;type&#34;:&#34;Point&#34;,&#34;coordinates&#34;:[20.707222,48.553056]}" id="NCID0ELHAE" xlink:type="simple">48°33'11", 20°42'26"</named-content>
                </named-content>
              </td><td rowspan="1" colspan="1">443</td></tr></tbody></table></table-wrap><fig id="F2" position="float" orientation="portrait"><label>Figure 2.</label><caption><p>Distribution of <italic><tp:taxon-name><tp:taxon-name-part taxon-name-part-type="genus" reg="Neobisium">Neobisium</tp:taxon-name-part><tp:taxon-name-part taxon-name-part-type="species" reg="slovacum">slovacum</tp:taxon-name-part></tp:taxon-name></italic> in karst in Slovakia and Hungary. Green star indicates the type locality and red spot the northernmost locality of the subgenus <tp:taxon-name><tp:taxon-name-part taxon-name-part-type="genus" reg="Neobisium"/><tp:taxon-name-part taxon-name-part-type="subgenus" reg="Blothrus">Blothrus</tp:taxon-name-part></tp:taxon-name>. The karyotype is recorded for two localities. Localities numbered as in Table <xref ref-type="table" rid="T1">1</xref>.</p></caption><graphic xmlns:xlink="http://www.w3.org/1999/xlink" xlink:href="zookeys-817-113-g002.jpg" position="float" orientation="portrait" xlink:type="simple" id="oo_257074.jpg"/></fig></tp:treatment-sec><ref-list><ref id="B15"><mixed-citation xmlns:xlink="http://www.w3.org/1999/xlink" xlink:type="simple"><person-group><name name-style="western"><surname>Gulička</surname><given-names>J</given-names></name></person-group> (<year>1977b</year>) <article-title>K otázke výskytu pravých troglobiontov v jaskyniach Slovenska.</article-title><source>Slovenský Kras</source><volume>15</volume>: <fpage>23</fpage>–<lpage>29</lpage>.</mixed-citation></ref><ref id="B17"><mixed-citation xmlns:xlink="http://www.w3.org/1999/xlink" xlink:type="simple"><person-group><name name-style="western"><surname>Harvey</surname><given-names>MS</given-names></name></person-group> (<year>1991</year>) <source>Catalogue of the <tp:taxon-name><tp:taxon-name-part taxon-name-part-type="order">Pseudoscorpionida</tp:taxon-name-part></tp:taxon-name>.</source><publisher-name>Manchester University Press</publisher-name>, <publisher-loc>Manchester</publisher-loc>, <size units="page">726 pp</size>.</mixed-citation></ref><ref id="B6"><mixed-citation xmlns:xlink="http://www.w3.org/1999/xlink" xlink:type="simple"><person-group><name name-style="western"><surname>Ducháč</surname><given-names>V</given-names></name></person-group> (<year>1996</year>) <article-title>Über <tp:taxon-name><tp:taxon-name-part taxon-name-part-type="genus">Neobisium</tp:taxon-name-part> (<tp:taxon-name-part taxon-name-part-type="subgenus">Blothrus</tp:taxon-name-part>) <tp:taxon-name-part taxon-name-part-type="species">slovacum</tp:taxon-name-part></tp:taxon-name> (<tp:taxon-name><tp:taxon-name-part taxon-name-part-type="order">Pseudoscorpiones</tp:taxon-name-part></tp:taxon-name>: <tp:taxon-name>Neobisidae</tp:taxon-name> [sic]) aus der Brzotín – Höhle in der Slowakischen Republik.</article-title><source>Klapalekiana</source><volume>32</volume>: <fpage>153</fpage>–<lpage>157</lpage>.</mixed-citation></ref><ref id="B7"><mixed-citation xmlns:xlink="http://www.w3.org/1999/xlink" xlink:type="simple"><person-group><name name-style="western"><surname>Ducháč</surname><given-names>V</given-names></name></person-group> (<year>1999</year>) <article-title>Merkmale zur Bestimmung der Art <tp:taxon-name><tp:taxon-name-part taxon-name-part-type="genus">Neobisium</tp:taxon-name-part> (<tp:taxon-name-part taxon-name-part-type="subgenus">Blothrus</tp:taxon-name-part>) <tp:taxon-name-part taxon-name-part-type="species">slovacum</tp:taxon-name-part></tp:taxon-name> (<tp:taxon-name><tp:taxon-name-part taxon-name-part-type="class">Arachnida</tp:taxon-name-part></tp:taxon-name>: <tp:taxon-name><tp:taxon-name-part taxon-name-part-type="order">Pseudoscorpiones</tp:taxon-name-part></tp:taxon-name>).</article-title><source>Entomologische Zeitschrift</source><volume>109</volume>(<issue>4</issue>): <fpage>175</fpage>–<lpage>180</lpage>.</mixed-citation></ref><ref id="B11"><mixed-citation xmlns:xlink="http://www.w3.org/1999/xlink" xlink:type="simple"><person-group><name name-style="western"><surname>Ducháč</surname><given-names>V</given-names></name><name name-style="western"><surname>Mlejnek</surname><given-names>R</given-names></name></person-group> (<year>2000a</year>) <article-title><italic><tp:taxon-name><tp:taxon-name-part taxon-name-part-type="genus">Neobisium</tp:taxon-name-part><tp:taxon-name-part taxon-name-part-type="species">slovacum</tp:taxon-name-part></tp:taxon-name></italic> – nejsevernější eutroglobiontní štírek Evropy.</article-title><source>Speleofórum</source><volume>19</volume>: <fpage>48</fpage>–<lpage>49</lpage>.</mixed-citation></ref><ref id="B12"><mixed-citation xmlns:xlink="http://www.w3.org/1999/xlink" xlink:type="simple"><person-group><name name-style="western"><surname>Ducháč</surname><given-names>V</given-names></name><name name-style="western"><surname>Mlejnek</surname><given-names>R</given-names></name></person-group> (<year>2000b</year>) <article-title>Records of the pseudoscorpion <tp:taxon-name><tp:taxon-name-part taxon-name-part-type="genus">Neobisium</tp:taxon-name-part> (<tp:taxon-name-part taxon-name-part-type="subgenus">Blothrus</tp:taxon-name-part>) <tp:taxon-name-part taxon-name-part-type="species">slovacum</tp:taxon-name-part></tp:taxon-name> (<tp:taxon-name><tp:taxon-name-part taxon-name-part-type="family">Neobisiidae</tp:taxon-name-part></tp:taxon-name>) in caves and chasms of the Slovak Karst.</article-title> In: <person-group><name name-style="western"><surname>Mock</surname><given-names>A</given-names></name><name name-style="western"><surname>Kováč</surname><given-names>Ľ</given-names></name><name name-style="western"><surname>Fulín</surname><given-names>M</given-names></name></person-group> (<role>Eds</role>) <issue-title>Fauna jaskýň (Cave Fauna).</issue-title><source>East Slovakian Museum, Košice</source>, <fpage>15</fpage>–<lpage>20</lpage>.</mixed-citation></ref><ref id="B9"><mixed-citation xmlns:xlink="http://www.w3.org/1999/xlink" xlink:type="simple"><person-group><name name-style="western"><surname>Ducháč</surname><given-names>V</given-names></name></person-group> (<year>2004a</year>) <article-title>Male genitalia of eutroglobiotic pseudoscorpions <italic><tp:taxon-name><tp:taxon-name-part taxon-name-part-type="genus">Neobisium</tp:taxon-name-part><tp:taxon-name-part taxon-name-part-type="species">slovacum</tp:taxon-name-part></tp:taxon-name></italic>, <italic><tp:taxon-name><tp:taxon-name-part taxon-name-part-type="genus">Neobisium</tp:taxon-name-part><tp:taxon-name-part taxon-name-part-type="species">leruthi</tp:taxon-name-part></tp:taxon-name></italic>, and <italic><tp:taxon-name><tp:taxon-name-part taxon-name-part-type="genus">Neobisium</tp:taxon-name-part><tp:taxon-name-part taxon-name-part-type="species">aueri</tp:taxon-name-part></tp:taxon-name></italic>.</article-title><source>Mitteilungen des Internationalen Entomologischen Vereins</source><volume>29</volume>(<issue>1–2</issue>): <fpage>51</fpage>–<lpage>57</lpage>.</mixed-citation></ref><ref id="B10"><mixed-citation xmlns:xlink="http://www.w3.org/1999/xlink" xlink:type="simple"><person-group><name name-style="western"><surname>Ducháč</surname><given-names>V</given-names></name></person-group> (<year>2004b</year>) <article-title>Immaturní stadia štírka <tp:taxon-name><tp:taxon-name-part taxon-name-part-type="genus">Neobisium</tp:taxon-name-part> (<tp:taxon-name-part taxon-name-part-type="subgenus">Blothrus</tp:taxon-name-part>) <tp:taxon-name-part taxon-name-part-type="species">slovacum</tp:taxon-name-part></tp:taxon-name> (<tp:taxon-name><tp:taxon-name-part taxon-name-part-type="order">Pseudoscorpiones</tp:taxon-name-part></tp:taxon-name>: <tp:taxon-name><tp:taxon-name-part taxon-name-part-type="family">Neobisiidae</tp:taxon-name-part></tp:taxon-name>).</article-title><source>Folia Faunistica Slovaca</source><volume>9</volume>(<issue>5</issue>): <fpage>37</fpage>–<lpage>40</lpage>. <ext-link xlink:type="simple" ext-link-type="uri" xlink:href="http://ffs.sk/09-2004/05-duchac/index.htm">http://ffs.sk/09-2004/05-duchac/index.htm</ext-link> [Table and figures missing]</mixed-citation></ref><ref id="B20"><mixed-citation xmlns:xlink="http://www.w3.org/1999/xlink" xlink:type="simple"><person-group><name name-style="western"><surname>Kárpáthegyi</surname><given-names>P</given-names></name></person-group> (<year>2007</year>) <article-title>Pseudoscorpions of Hungary.</article-title><source>Folia Historico Naturalia Musei Matraensis</source><volume>31</volume>: <fpage>81</fpage>–<lpage>90</lpage>. <ext-link xlink:type="simple" ext-link-type="uri" xlink:href="http://matramuzeum.hu/e107_files/public/docrep/081_090.pdf">http://matramuzeum.hu/e107_files/public/docrep/081_090.pdf</ext-link></mixed-citation></ref><ref id="B5"><mixed-citation xmlns:xlink="http://www.w3.org/1999/xlink" xlink:type="simple"><person-group><name name-style="western"><surname>Christophoryová</surname><given-names>J</given-names></name><name name-style="western"><surname>Šťáhlavský</surname><given-names>F</given-names></name><name name-style="western"><surname>Fedor</surname><given-names>P</given-names></name></person-group> (<year>2011</year>) <article-title>An updated identification key to the pseudoscorpions (<tp:taxon-name><tp:taxon-name-part taxon-name-part-type="class">Arachnida</tp:taxon-name-part></tp:taxon-name>: <tp:taxon-name><tp:taxon-name-part taxon-name-part-type="order">Pseudoscorpiones</tp:taxon-name-part></tp:taxon-name>) of the Czech Republic and Slovakia.</article-title><source>Zootaxa</source><volume>2876</volume>: <fpage>35</fpage>–<lpage>48</lpage>.</mixed-citation></ref><ref id="B24"><mixed-citation xmlns:xlink="http://www.w3.org/1999/xlink" xlink:type="simple"><person-group><name name-style="western"><surname>Novák</surname><given-names>J</given-names></name></person-group> (<year>2014</year>) <article-title>Notes on two species of the cavernicolous subgenus <tp:taxon-name><tp:taxon-name-part taxon-name-part-type="genus">Neobisium</tp:taxon-name-part> (<tp:taxon-name-part taxon-name-part-type="subgenus">Blothrus</tp:taxon-name-part>)</tp:taxon-name> Schiödte, 1874 (<tp:taxon-name><tp:taxon-name-part taxon-name-part-type="class">Arachnida</tp:taxon-name-part></tp:taxon-name>: <tp:taxon-name><tp:taxon-name-part taxon-name-part-type="order">Pseudoscorpiones</tp:taxon-name-part></tp:taxon-name>) from Transylvania (Romania), with a key to the species of the Carpathian Mountains.</article-title><source>Zootaxa</source><volume>3796</volume>(<issue>2</issue>): <fpage>394</fpage>–<lpage>400</lpage>. <ext-link xlink:type="simple" ext-link-type="doi" xlink:href="10.11646/zootaxa.3796.2.11">https://doi.org/10.11646/zootaxa.3796.2.11</ext-link></mixed-citation></ref><ref id="B8"><mixed-citation xmlns:xlink="http://www.w3.org/1999/xlink" xlink:type="simple"><person-group><name name-style="western"><surname>Ducháč</surname><given-names>V</given-names></name></person-group> (<year>2002</year>) Eutroglobiontní štírci podrodu <italic><tp:taxon-name><tp:taxon-name-part taxon-name-part-type="genus">Blothrus</tp:taxon-name-part></tp:taxon-name></italic> (<tp:taxon-name><tp:taxon-name-part taxon-name-part-type="order">Pseudoscorpiones</tp:taxon-name-part></tp:taxon-name>: <italic><tp:taxon-name><tp:taxon-name-part taxon-name-part-type="genus">Neobisium</tp:taxon-name-part></tp:taxon-name></italic>) Západních Karpát. PhD Thesis, Univerzita Palackého v Olomouci, Olomouc.</mixed-citation></ref><ref id="B4"><mixed-citation xmlns:xlink="http://www.w3.org/1999/xlink" xlink:type="simple"><person-group><name name-style="western"><surname>Christophoryová</surname><given-names>J</given-names></name></person-group> (<year>2009</year>) <article-title>Šťúriky (<tp:taxon-name><tp:taxon-name-part taxon-name-part-type="order">Pseudoscorpiones</tp:taxon-name-part></tp:taxon-name>) čeľadí <tp:taxon-name><tp:taxon-name-part taxon-name-part-type="family">Chthoniidae</tp:taxon-name-part></tp:taxon-name> a <tp:taxon-name><tp:taxon-name-part taxon-name-part-type="family">Neobisiidae</tp:taxon-name-part></tp:taxon-name> jaskýň a ich vchodov na Slovensku.</article-title> In: <person-group><name name-style="western"><surname>Littera</surname><given-names>P</given-names></name></person-group> (<role>Ed.</role>) <issue-title>Zborník recenzovaných príspevkov, Študentská vedecká konferencia, 22 April 2009, Bratislava.</issue-title><source>Vydavateľstvo Univerzity Komenského, Bratislava</source>, <fpage>254</fpage>–<lpage>260</lpage>.</mixed-citation></ref></ref-list></tp:taxon-treatment>
